# Supplementary material for: Knockdown of DOM/Tip60 Complex Subunits Impairs Male Meiosis of Drosophila melanogaster
Source: Cells. 2023 May 9;12(10):1348. doi: 10.3390/cells12101348 (PMC10216235; doi:10.3390/cells12101348)
Supplement: Supplementary file 1 [file cells-12-01348-s001.zip]

Archive with 3 entries (3 files):
- cells-2337967-supplementary-Table 1_18-12-2022.xlsx
- cells-2337967-supplementary-Table 2_04-05-2023.xlsx
- cells-2337967-supplementary-Table 3_10-11-2022.xlsx
