# Supplementary material for: Knockdown of DOM/Tip60 Complex Subunits Impairs Male Meiosis of Drosophila melanogaster
Source: Cells. 2023 May 9;12(10):1348. doi: 10.3390/cells12101348 (PMC10216235; doi:10.3390/cells12101348)
Supplement: Supplementary file 1 [file cells-12-01348-s001.zip › cells-2337967-supplementary-Table 1_18-12-2022.xlsx]

## Sheet: Table S1
Gene	Annotation Symbol	Genotype	Reference	Note
bam	CG10422	w*;; P{w+, bamP>GAL4VP16}III	Chen and McKearin. 2003. Development 130(6):1159-70.
Bap55	CG6546	w1118; P{GD11955}v24704/CyO	VDRC #24704
Bap55	CG6546	w*;;M{UAS-tll.Bap55.3xHA.GW}ZH-86Fb	FlyORF #F004152
dEaf6	CG12756	P{KK109214}VIE-260B	VDRC #101457
DMAP1	CG11132	P{KK102260}VIE-260B	VDRC #103734
DMAP1	CG11132	w*;;M{UAS-tll.DMAP1.3xHA.GW}ZH-86Fb	FlyORF #F001302
domino	CG9696	w1118; P{GD1420}v7787	VDRC #7787
E(Pc)	CG7776	w1118; P{GD12282}v35268	VDRC #35268
Gas41	CG9207	w1118; P{GD4100}v12616	VDRC #12616
His2Av	CG5499	w*; P{w[+mC]=His2Av-mRFP1}II.2	BL #23651
Mrg15	CG6363	P{KK107689}VIE-260B	VDRC #110618
pontin	CG4003	P{KK101103}VIE-260B	VDRC #105408
reptin	CG9750	w1118; P{GD4561}v19021	VDRC #19021
spd-2	CG17286	w*; P{Ubi-RFP-spd-2}/CyO	Conduit et al., 2014, Dev. Cell 28(6): 659--669
Tip60	CG6121	P{KK107642}VIE-260B	VDRC #110617
Tip60	CG6121	w*;;M{UAS-tll.Tip60.3xHA.GW}ZH-86Fb	FlyORF #F004945
Yeti	CG40218	P{KK113635}VIE-260B	VDRC #102960
YL-1	CG4621	y1 v1; P{TRiP.JF02229}attP2	BDSC #31938
YL-1	CG4621	w[1118]; PBac{y[+mDint2] w[+mC]=YL-1-GFP.FPTB}VK00033	BDSC #66411
αTub84B	CG1913	w*; P{w+, Ubq11>EGFP::alphaTub84B}/CyO; MKRS/TM6B	gift from Renata Basto
