# Supplementary material for: Knockdown of DOM/Tip60 Complex Subunits Impairs Male Meiosis of Drosophila melanogaster
Source: Cells. 2023 May 9;12(10):1348. doi: 10.3390/cells12101348 (PMC10216235; doi:10.3390/cells12101348)
Supplement: Supplementary file 1 [file cells-12-01348-s001.zip › cells-2337967-supplementary-Table 2_04-05-2023.xlsx]

## Sheet: Table S2
Epitope	Antibody	[conc.]	Reference
Domino	αDomA-Rt (Amedi)	1:250	Ruhf et al., 2001
HA tag	αHA-Ms	1:200	Biolegend, #931301
MRG15	αMrg15-Rb (Kush,G.Bosco)	1:250	Kusch et al., 2004
Yeti	αYeti-Rb	1:30	Messina et al., 2014
GFP tag	αGFP-Ms	1:100	sc9996 FITC
