# Supplementary material for: Knockdown of DOM/Tip60 Complex Subunits Impairs Male Meiosis of Drosophila melanogaster
Source: Cells. 2023 May 9;12(10):1348. doi: 10.3390/cells12101348 (PMC10216235; doi:10.3390/cells12101348)
Supplement: Supplementary file 1 [file cells-12-01348-s001.zip › cells-2337967-supplementary-Table 3_10-11-2022.xlsx]

## Sheet: Domains
	Sequence	Full lenght	Domain	start	stop	Domain seq.	Identity (%)	Similarity (%)	Gaps (%)
Bap55
D. mel	Bap55	425	ACTIN	13	425	IGALVFDPGHHSLRVGYAQEDSPKAEIPSVVGIGAAPETNLDPETKTDNNATPNNADQRKFYVDTNYVTVPRSNMEVQTYMKDGMIDNWDLFEKVIDYAYANVIQSEPEYHPVLFSEASWNVRNNREKLTELMFEKYNVPAFFLVKNAVLAAFSSGRATALVVDSGATHTSAVPVHEGYVLSQAVVKSPLGGDFLSRQCRQHLEKHGIDLSPVYKIASKDVVKERDNGRFTLRKLPENLTQSWQNYMLQLMMQDFQMNVLQVLENPFDERVAAQIPTVHYEFPNGYHQDFGSERFKIAESLFDNAMLGAGQLASTSVGMCDADVRLSLFGSVVVTGGNTLLQGFPERLNRDLQLRAPSNTRLKMISANGSVERRFGAWIGGSILASIGTFQQMWISSQE…	54	71.2	6.5
			Pfam:Actin	10	425	GDEIGALVFDPGHHSLRVGYAQEDSPKAEIPSVVGIGAAPETNLDPETKTDNNATPNNADQRKFYVDTNYVTVPRSNMEVQTYMKDGMIDNWDLFEKVIDYAYANVIQSEPEYHPVLFSEASWNVRNNREKLTELMFEKYNVPAFFLVKNAVLAAFSSGRATALVVDSGATHTSAVPVHEGYVLSQAVVKSPLGGDFLSRQCRQHLEKHGIDLSPVYKIASKDVVKERDNGRFTLRKLPENLTQSWQNYMLQLMMQDFQMNVLQVLENPFDERVAAQIPTVHYEFPNGYHQDFGSERFKIAESLFDNAMLGAGQLASTSVGMCDADVRLSLFGSVVVTGGNTLLQGFPERLNRDLQLRAPSNTRLKMISANGSVERRFGAWIGGSILASIGTFQQMWIS…	54.3	71.4	6.5
H. sapiens	Baf53a	429	ACTIN	11	429	VGALVFDIGSYTVRAGYAGEDCPKVDFPTAIGMVVERDDGSTLMEIDGDKGKQGGPTYYIDTNALRVPRENMEAISPLKNGMVEDWDSFQAILDHTYKMHVKSEASLHPVLMSEAPWNTRAKREKLTELMFEHYNIPAFFLCKTAVLTAFANGRSTGLILDSGATHTTAIPVHDGYVLQQGIVKSPLAGDFITMQCRELFQEMNIELVPPYMIASKEAVREGSPANWKRKEKLPQVTRSWHNYMCNCVIQDFQASVLQVSDSTYDEQVAAQMPTVHYEFPNGYNCDFGAERLKIPEGLFDPSNVKGLSGNTMLGVSHVVTTSVGMCDIDIRPGLYGSVIVAGGNTLIQSFTDRLNRELSQKTPPSMRLKLIANNTTVERRFSSWIGGSILASLGTFQQM…	>>
			Pfam:Actin	8	429	GDEVGALVFDIGSYTVRAGYAGEDCPKVDFPTAIGMVVERDDGSTLMEIDGDKGKQGGPTYYIDTNALRVPRENMEAISPLKNGMVEDWDSFQAILDHTYKMHVKSEASLHPVLMSEAPWNTRAKREKLTELMFEHYNIPAFFLCKTAVLTAFANGRSTGLILDSGATHTTAIPVHDGYVLQQGIVKSPLAGDFITMQCRELFQEMNIELVPPYMIASKEAVREGSPANWKRKEKLPQVTRSWHNYMCNCVIQDFQASVLQVSDSTYDEQVAAQMPTVHYEFPNGYNCDFGAERLKIPEGLFDPSNVKGLSGNTMLGVSHVVTTSVGMCDIDIRPGLYGSVIVAGGNTLIQSFTDRLNRELSQKTPPSMRLKLIANNTTVERRFSSWIGGSILASLGTF…	>>
DMAP1
D. mel	dDMAP1	433	SANT	146	199	NINNWSKVQTDHLFDLARRFDLRFIVMADRWNRQQHGTKTVEELKERYYEVVAL	55.6	79.6	0
			Pfam:DMAP1	240	414	EENMLINEMKKIEARKKERERKTQDLQKLISQADQQNEHASNTPSTRKYEKKLHKKKVHQQPRPSRVDSVVNAIEIGSSGIKFADLRGSGVSLRSQRMKLPANIGQRKVKALEQAIQEFKVDPAPPPTEDICTSFNELRSDMVLLCELRTALSTCVYEMESLKHQYEAACPGKTL	47.4	68.6	7.4
			Pfam:SANT_DAMP1_like	120	201	YPFAKFNKQLEVPSYTMTEYNAHLRNNINNWSKVQTDHLFDLARRFDLRFIVMADRWNRQQHGTKTVEELKERYYEVVALLA	54.9	76.8	2.4
H. sapiens	hDMAP1	467	SANT	148	201	HDDAWTKAETDHLFDLSRRFDLRFVVIHDRYDHQQFKKRSVEDLKERYYHICAK	>>
			Pfam:DMAP1	243	404	EEEYLLQELRKIEARKKEREKRSQDLQKLITAADTTAEQRRTERKAPKKKLPQKKEAEKPAVPETAGIKFPDFKSAGVTLRSQRMKLPSSVGQKKIKALEQMLLELGVELSPTPTEELVHMFNELRSDLVLLYELKQACANCEYELQMLRHRHEALARAGVL	>>
			Pfam:SANT_DAMP1_like	124	203	YPFARFNKTVQVPVYSEQEYQLYLHDDAWTKAETDHLFDLSRRFDLRFVVIHDRYDHQQFKKRSVEDLKERYYHICAKLA	>>
DominoA
D. mel	DominoA	3198	HSA	508	579	PKLQEPSRPKAHWDYLLEEMVWLAADFAQERKWKKNAAKKCAKMVQKYFQDKATAAQRAEKAQELQLKRVAS	47.2	72.2	2.8
			DEXDc	910	1103	LKHSLREYQHIGLDWLVTMNERKLNGILADEMGLGKTIQTIALLAHLACAKGNWGPHLIVVPSSVMLNWEMEFKKWCPGFKILTYYGSQKERKLKRVGWTKPNAFHVCITSYKLVVQDQQSFRRKKWKYLILDEAQNIKNFKSQRWQLLLNFSTERRLLLTGTPLQNDLMELWSLMHFLMPYVFSSHREFKEWF	86.1	93.3	0.5
			HELICc	1688	1771	DVLEAFLNYHGHIYLRLDGSTRVEQRQILMERFNGDKRIFCFILSTRSGGVGINLTGADTVIFYDSDWNPTMDAQAQDRCHRIG	91.7	95.2	0
			Pfam:SNF2_N	922	1203	LDWLVTMNERKLNGILADEMGLGKTIQTIALLAHLACAKGNWGPHLIVVPSSVMLNWEMEFKKWCPGFKILTYYGSQKERKLKRVGWTKPNAFHVCITSYKLVVQDQQSFRRKKWKYLILDEAQNIKNFKSQRWQLLLNFSTERRLLLTGTPLQNDLMELWSLMHFLMPYVFSSHREFKEWFSNPMTGMIEGNMEYNETLITRLHKVIRPFLLRRLKKEVEKQMPKKYEHVITCRLSNRQRYLYEDFMSRAKTRETLQTGNLLSVINVLMQLRKVCNHPNMF	83	92.6	0
H. sapiens	SRCAP	3230	DEXDc	614	806	LRGQLREYQHIGLDWLVTMYEKKLNGILADEMGLGKTIQTISLLAHLACEKGNWGPHLIIVPTSVMLNWEMELKRWCPSFKILTYYGAQKERKLKRQGWTKPNAFHVCITSYKLVLQDHQAFRRKNWRYLILDEAQNIKNFKSQRWQSLLNFNSQRRLLLTGTPLQNSLMELWSLMHFLMPHVFQSHREFKEW	>>
			HELICc	2073	2156	DVLEQFLTYHGHLYLRLDGSTRVEQRQALMERFNADKRIFCFILSTRSGGVGVNLTGADTVVFYDSDWNPTMDAQAQDRCHRIG	>>
			Pfam:HSA	127	196	VPEPPRPKGHWDYLCEEMQWLSADFAQERRWKRGVARKVVRMVIRHHEEQRQKEERARREEQAKLRRIAS	>>
			Pfam:SNF2_N	626	907	LDWLVTMYEKKLNGILADEMGLGKTIQTISLLAHLACEKGNWGPHLIIVPTSVMLNWEMELKRWCPSFKILTYYGAQKERKLKRQGWTKPNAFHVCITSYKLVLQDHQAFRRKNWRYLILDEAQNIKNFKSQRWQSLLNFNSQRRLLLTGTPLQNSLMELWSLMHFLMPHVFQSHREFKEWFSNPLTGMIEGSQEYNEGLVKRLHKVLRPFLLRRVKVDVEKQMPKKYEHVIRCRLSKRQRCLYDDFMAQTTTKETLATGHFMSVINILMQLRKVCNHPNLF	>>
			Pfam:Helicase_C	2043	2156	GKLQTLAVLLRQLKAEGHRVLIFTQMTRMLDVLEQFLTYHGHLYLRLDGSTRVEQRQALMERFNADKRIFCFILSTRSGGVGVNLTGADTVVFYDSDWNPTMDAQAQDRCHRIG	/
E(pc)
D.mel	dE(pc)	1974	Pfam:EPL1	7	140	RARHLDPSKQMPIYLAEELPDLPEYSAINRAVPQMPSGMEKEEESEHHLQRAICTGLIIPTPEVLQTDQPFYDAYYPPDYKMPRQMIHMQPLGLDTEVPDYDMDSADEDWLSQQQRLELTELKFEQMMDRLEKS	>>
H. sapiens	hE(pc)1	834	Pfam:EPL1	7	149	RARALDASKPLPVFRCEDLPDLHEYASINRAVPQMPTGMEKEEESEHHLQRAISAQQVYGEKRDNMVIPVPEAESNIAYYESIYPGEFKMPKQLIHIQPFSLDAEQPDYDLDSEDEVFVNKLKKKMDICPLQFEEMIDRLEKG	1.4	2.8	95.8
			Pfam:E_Pc_C	582	836	AFTAEQYQQHQQQLALMQKQQLAQIQQQQANSNSSTNTSQNLASNQQKSGFRLNIQGLERTLQGFVSKTLDSASAQFAASALVTSEQLMGFKMKDDVVLGIGVNGVLPASGVYKGLHLSSTTPTALVHTSPSTAGSALLQPSNITQTSSSHSALSHQVTAANSATTQVLIGNNIRLTVPSSVATVNSIAPINARHIPRTLSAVPSSALKLAAAANCQVSKVPSSSSVDSVPRENHESEKPALNNIADNTVAMEVT	/
	hE(pc)2	807	Pfam:EPL1	7	149	RARALDAAKPLPIYRGKDMPDLNDCVSINRAVPQMPTGMEKEEESEHHLQRAISAQQVFREKKESMVIPVPEAESNVNYYNRLYKGEFKQPKQFIHIQPFNLDNEQPDYDMDSEDETLLNRLNRKMEIKPLQFEIMIDRLEKA	5.7	17.8	58
			Pfam:E_Pc_C	577	807	GITEEQFQTHQQQLVQMQRQQLAQLQQKQQSQHSSQQTHPKAQGSSTSDCMSKTLDSASAHFAASAVVSAPVPSRSEVAKEQNTGHNNINGVVQPSGTSKTLYSTNMALSSSPGISAVQLVRTVGHTTTNHLIPALCTSSPQTLPMNNSCLTNAVHLNNVSVVSPVNVHINTRTSAPSPTALKLATVAASMDRVPKVTPSSAISSIARENHEPERLGLNGIAETTVAMEVT	/
dEaf6
D. mel	dEaf6	225	Pfam:NuA4	37	116	ELADLIKKKAETSEQLANLERQIYAFEGSYLEDTQLCGNIIRGWERYLTSNKATNSKADKRNRKFKEAERLFSKSSITSM	77.5	90	0
H. sapiens	hEaf6	191	Pfam:NuA4	18	97	ELAELVKRKQELAETLANLERQIYAFEGSYLEDTQMYGNIIRGWDRYLTNQKNSNSKNDRRNRKFKEAERLFSKSSVTSA	>>
Gas41
D. mel	dGas41	227	Pfam:YEATS	40	120	THQWKVYLKPYFNEDMSIYVKKVHFKLHESYANPNRIVVKPPYEITETGWGEFEVIIKIYFNDQSERPVTCYHILKLFQSP	77.8	86.4	0
H. sapiens	hGas41	227	Pfam:YEATS	44	124	THQWTVYVKPYRNEDMSAYVKKIQFKLHESYGNPLRVVTKPPYEITETGWGEFEIIIKIFFIDPNERPVTLYHLLKLFQSD	>>
MRG15
D. mel	dMrg15 (Eaf3)	424	CHROMO	36	89	IYEAKVLKTKPDATPVEYYIHYAGWSKNWDEWVPENRVLKYNDDNVKRRQELAR	/
			Pfam:MRG	237	414	TTEPAPCVESEEAYAAKVEVKIKIPDELKHYLTDDWYAVVREHKLLELPAKVTVQQISEQYLAHKKSVKSTSASKEVAINDVLDGIVEYFNVMLGSQLLYKFERTQYADVMQKHPDTPLSELYGSFHLLRLFVRLGSMLSYSALDQQSMQNLLTHVQDFLKFLVKNSSIFFSMSNFIN	51.4	71.8	2.2
			Pfam:Tudor-knot	22	75	FVDGERVLCFHGPLIYEAKVLKTKPDATPVEYYIHYAGWSKNWDEWVPENRVLK	46.3	59.3	20.4
H. sapiens	hMRG15 (MO4L1)	362	Pfam:Tudor-knot	11	53	FQEGERVLCFHGPLLYEAKCVKVAIKDKQVKYFIHYSGWNKKS	>>
			Pfam:MRG	173	352	RKKRARVDPTVENEETFMNRVEVKVKIPEELKPWLVDDWDLITRQKQLFYLPAKKNVDSILEDYANYKKSRGNTDNKEYAVNEVVAGIKEYFNVMLGTQLLYKFERPQYAEILADHPDAPMSQVYGAPHLLRLFVRIGAMLAYTPLDEKSLALLLNYLHDFLKYLAKNSATLFSASDYEV	>>
Pontin
D. mel	dPontin	456	AAA	62	352	AGRALLLAGPPGTGKTAIALAIAQELGNKVPFCPMVGSEVFSNEIKKTEVLMENFRRSIGLRIRETKEVYEGEVTELTPVETENPMGGYGKTISNVVIGLKTAKGTKQLKLDPSIFDALQKEKVEVGDVIYIEANSGAVKRQGRSDTFATEFDLETEEYVPLPKGDVHKKKEVIQDVTLHDLDVANARPQGGQDVLSMMGQLMKPKKTEITDKLRMEINKVVNKYIDQGIAELVPGVLFIDEIHMLDLETFTYLHKSLESPIAPIVIFATNRGRCVIRGTTDIVSPHGIPL	85.5	92.1	4.3
			Pfam:TIP49	14	416	RIAAHSHVKGLGLDEVGAAVHSAAGLVGQKAAREAAGIVVDLIKSKKMAGRALLLAGPPGTGKTAIALAIAQELGNKVPFCPMVGSEVFSNEIKKTEVLMENFRRSIGLRIRETKEVYEGEVTELTPVETENPMGGYGKTISNVVIGLKTAKGTKQLKLDPSIFDALQKEKVEVGDVIYIEANSGAVKRQGRSDTFATEFDLETEEYVPLPKGDVHKKKEVIQDVTLHDLDVANARPQGGQDVLSMMGQLMKPKKTEITDKLRMEINKVVNKYIDQGIAELVPGVLFIDEIHMLDLETFTYLHKSLESPIAPIVIFATNRGRCVIRGTTDIVSPHGIPLDLLDRLLIIRTLLYSTADMEQIIKLRAQTEGLQLEENAFTRLSEIGTSSTLRYAVQLLTP…	83.1	93.1	0
			Pfam:RuvB_N	30	100	GAAVHSAAGLVGQKAAREAAGIVVDLIKSKKMAGRALLLAGPPGTGKTAIALAIAQELGNKVPFCPMVGSE	65.5	75.9	18.4
			Pfam:AAA	66	131	LLLAGPPGTGKTAIALAIAQELGNKVPFCPMVGSEVFSNEIKKTEVLMENFRRSIGLRIRETKEVY	88.1	97	1.5
H. sapiens	hPontin	456	AAA	62	365	AGRAVLLAGPPGTGKTALALAIAQELGSKVPFCPMVGSEVYSTEIKKTEVLMENFRRAIGLRIKETKEVYEGEVTELTPCETENPMGGYGKTISHVIIGLKTAKGTKQLKLDPSIFESLQKERVEAGDVIYIEANSGAVKRQGRCDTYATEFDLEAEEYVPLPKGDVHKKKEIIQDVTLHDLDVANARPQGGQDILSMMGQLMKPKKTEITDKLRGEINKVVNKYIDQGIAELVPGVLFVDEVHMLDIECFTYLHRALESSIAPIVIFASNRGNCVIRGTEDITSPHGIPLDLLDRVMIIRTML	>>
			Pfam:TIP49	14	416	RIASHSHVKGLGLDESGLAKQAASGLVGQENAREACGVIVELIKSKKMAGRAVLLAGPPGTGKTALALAIAQELGSKVPFCPMVGSEVYSTEIKKTEVLMENFRRAIGLRIKETKEVYEGEVTELTPCETENPMGGYGKTISHVIIGLKTAKGTKQLKLDPSIFESLQKERVEAGDVIYIEANSGAVKRQGRCDTYATEFDLEAEEYVPLPKGDVHKKKEIIQDVTLHDLDVANARPQGGQDILSMMGQLMKPKKTEITDKLRGEINKVVNKYIDQGIAELVPGVLFVDEVHMLDIECFTYLHRALESSIAPIVIFASNRGNCVIRGTEDITSPHGIPLDLLDRVMIIRTMLYTPQEMKQIIKIRAQTEGINISEEALNHLGEIGTKTTLRYSVQLLTP…	>>
			Pfam:RuvB_N	15	101	IASHSHVKGLGLDESGLAKQAASGLVGQENAREACGVIVELIKSKKMAGRAVLLAGPPGTGKTALALAIAQELGSKVPFCPMVGSEV	>>
			Pfam:AAA	66	132	VLLAGPPGTGKTALALAIAQELGSKVPFCPMVGSEVYSTEIKKTEVLMENFRRAIGLRIKETKEVYE	>>
Reptin
D. mel	dReptin	481	AAA	65	357	AGRCILLAGEPSTGKTAIAVGMAQALGTETPFTSMSGSEIYSLEMSKTEALSQALRKSIGVRIKEETEIIEGEVVEIQIERPASGTGQKVGKVTLKTTEMETNYDLGNKIIECFMKEKIQAGDVITIDKASGKVNKLGRSFTRARDYDATGAQTRFVQCPEGELQKRKEVVHTVTLHEIDVINSRTHGFLALFSGDTGEIKQEVRDQINNKVLEWREEGKAEINPGVLFIDEVHMLDIECFSFLNRALESDMAPVVVMATNRGITRIRGTNYRSPHGIPIDLLDRMIIIRTVP	82.3	93.2	0.3
			Pfam:TIP49	17	408	RIGAHSHIRGLGLDDVLEARLVSQGMVGQKDARRAAGVVVQMVREGKIAGRCILLAGEPSTGKTAIAVGMAQALGTETPFTSMSGSEIYSLEMSKTEALSQALRKSIGVRIKEETEIIEGEVVEIQIERPASGTGQKVGKVTLKTTEMETNYDLGNKIIECFMKEKIQAGDVITIDKASGKVNKLGRSFTRARDYDATGAQTRFVQCPEGELQKRKEVVHTVTLHEIDVINSRTHGFLALFSGDTGEIKQEVRDQINNKVLEWREEGKAEINPGVLFIDEVHMLDIECFSFLNRALESDMAPVVVMATNRGITRIRGTNYRSPHGIPIDLLDRMIIIRTVPYSEKEVKEILKIRCEEEDCIMHPDALTILTRIATDTSLRYAIQLITTANLV	80.9	91.3	0
			Pfam:DnaB_C	56	193	VQMVREGKIAGRCILLAGEPSTGKTAIAVGMAQALGTETPFTSMSGSEIYSLEMSKTEALSQALRKSIGVRIKEETEIIEGEVVEIQIERPASGTGQKVGKVTLKTTEMETNYDLGNKIIECFMKEKIQAGDVITIDK	76.1	90.1	2.8
			Pfam:AAA	69	141	LLAGEPSTGKTAIAVGMAQALGTETPFTSMSGSEIYSLEMSKTEALSQALRKSIGVRIKEETEIIEGEVVEI	72.6	86.3	9.6
H. sapiens	hReptin	467	AAA	69	361	GRAVLIAGQPGTGKTAIAMGMAQALGPDTPFTAIAGSEIFSLEMSKTEALTQAFRRSIGVRIKEETEIIEGEVVEIQIDRPATGTGSKVGKLTLKTTEMETIYDLGTKMIESLTKDKVQAGDVITIDKATGKISKLGRSFTRARDYDAMGSQTKFVQCPDGELQKRKEVVHTVSLHEIDVINSRTQGFLALFSGDTGEIKSEVREQINAKVAEWREEGKAEIIPGVLFIDEVHMLDIESFSFLNRALESDMAPVLIMATNRGITRIRGTSYQSPHGIPIDLLDRLLIVSTTP	>>
			Pfam:TIP49	21	412	RIGAHSHIRGLGLDDALEPRQASQGMVGQLAARRAAGVVLEMIREGKIAGRAVLIAGQPGTGKTAIAMGMAQALGPDTPFTAIAGSEIFSLEMSKTEALTQAFRRSIGVRIKEETEIIEGEVVEIQIDRPATGTGSKVGKLTLKTTEMETIYDLGTKMIESLTKDKVQAGDVITIDKATGKISKLGRSFTRARDYDAMGSQTKFVQCPDGELQKRKEVVHTVSLHEIDVINSRTQGFLALFSGDTGEIKSEVREQINAKVAEWREEGKAEIIPGVLFIDEVHMLDIESFSFLNRALESDMAPVLIMATNRGITRIRGTSYQSPHGIPIDLLDRLLIVSTTPYSEKDTKQILRIRCEEEDVEMSEDAYTVLTRIGLETSLRYAIQLITAASLV	>>
			Pfam:DnaB_C	58	200	VLEMIREGKIAGRAVLIAGQPGTGKTAIAMGMAQALGPDTPFTAIAGSEIFSLEMSKTEALTQAFRRSIGVRIKEETEIIEGEVVEIQIDRPATGTGSKVGKLTLKTTEMETIYDLGTKMIESLTKDKVQAGDVITIDKATG	>>
			Pfam:AAA	73	139	VLIAGQPGTGKTAIAMGMAQALGPDTPFTAIAGSEIFSLEMSKTEALTQAFRRSIGVRIKEETEIIE	>>
Tip60
D. mel	Tip60	541	CHROMO	38	89	DWPLAEIVSIKELDGRRQFYVHYVDFNKRLDEWVNEEDLYTRKVQFPRRDGS	59.6	82.7	0
			Pfam:MOZ_SAS	316	500	PPGNEIYRKHTISFFEIDGRKNKVYAQNLCLLAKLFLDHKTLYYDTDPFLFYVMTEFDSRGFHIVGYFSKEKESTEDYNVACILTMPPYQRKGYGKLLIEFSYELSKFEGKTGSPEKPLSDLGLLSYRSYWAQTILEIFISQNPSTDGEKPTITINDICECTSIKKEDVISTLQNLNLINYYKGQ	81.1	86.5	5.9
			Pfam:Tudor-knot	23	78	LTEGCRLPVRMHKTDDWPLAEIVSIKELDGRRQFYVHYVDFNKRLDEWVNEEDLYT	59.1	72.1	11.5
H. sapiens	KAT5	513	CHROMO	25	76	EWPLAEILSVKDISGRKLFYVHYIDFNKRLDEWVTHERLDLKKIQFPKKEAK	>>
			Pfam:MOZ_SAS	288	471	TISFFEIDGRKNKSYSQNLCLLAKCFLDHKTLYYDTDPFLFYVMTEYDCKGFHIVGYFSKEKESTEDYNVACILTLPPYQRRGYGKLLIEFSYELSKVEGKTGTPEKPLSDLGLLSYRSYWSQTILEILMGLKSESGERPQITINEISEITSIKKEDVISTLQYLNLINYYKGQ	>>
			Pfam:Tudor-knot	7	65	IIEGCRLPVLRRNQDNEDEWPLAEILSVKDISGRKLFYVHYIDFNKRLDEWVTHERLDL	>>
Yeti
D. mel	Yeti	241	Pfam:BCNT	164	237	EKSIGTMINKFEKKKKLTVLERSQLDWKIFKQDEGIDELLCSHNKGKDGYLDRQDFLERTDLRQFEMEKKLRLS	49.3	76	1.3
H. sapiens	CFDP1	299	Pfam:BCNT	221	295	SSGMSSLLGKIGAKKQKMSTLEKSKLDWESFKEEEGIGEELAIHNRGKEGYIERKAFLDRVDHRQFEIERDLRLS	>>
YL-1
D. mel	dYL1	351	Pfam:YL1	5	218	RSRRNNAGNKIAHLLNEEEEDDFYKTSYGGFQEDEEDKEYEQKDEEEDVVDSDFSIDENDEPVSDQEEAPEKKRKRGVVNTKAYKETKPAVKKETKATPALHKKRPGGGVTKRRPRPRFTVLDSGRKSIRTSTAIKTQATKIRLKELDDARKRKKKKVRVEDYMPTQEELLEEAKITEEENTKSLEKFQKMELEKKKSRPTKRTFSGPTIRYHS	46.6	60.2	8.1
			YL1_C	275	304	GICPITRLPARYFDPITQQPYYSIQAFKIL	50	70	0
			Pfam:YL1_C	276	304	ICPITRLPARYFDPITQQPYYSIQAFKIL	//
H. sapiens	hYL1	364	Pfam:YL1	7	216	RAPRKTAGNRLSGLLEAEEEDEFYQTTYGGFTEESGDDEYQGDQSDTEDEVDSDFDIDEGDEPSSDGEAEEPRRKRRVVTKAYKEPLKSLRPRKVNTPAGSSQKAREEKALLPLELQDDGSDSRKSMRQSTAEHTRQTFLRVQERQGQSRRRKGPHCERPLTQEELLREAKITEELNLRSLETYERLEADKKKQVHKKRKCPGPIITYHS	>>
			YL1_C	290	319	EVCPVTHRPALYRDPVTDIPYATARAFKII	>>
			Pfam:YL1_C	291	319	VCPVTHRPALYRDPVTDIPYATARAFKII	//
